# Supplementary material for: Gut Microbiota and Biomarkers of Endothelial Dysfunction in Cirrhosis
Source: Int J Mol Sci. 2024 Feb 6;25(4):1988. doi: 10.3390/ijms25041988 (PMC10888218; doi:10.3390/ijms25041988)
Supplement: Supplementary file 1 [file ijms-25-01988-s001.zip]

Archive with 1 entries (1 files):
- ijms-2823321-supplementary.pdf
